# Supplementary material for: Multi-Omics Analysis Identified Drug Repurposing Targets for Chronic Obstructive Pulmonary Disease
Source: Int J Mol Sci. 2024 Oct 16;25(20):11106. doi: 10.3390/ijms252011106 (PMC11507528; doi:10.3390/ijms252011106)
Supplement: Supplementary file 1 [file ijms-25-11106-s001.zip]

Archive with 1 entries (1 files):
- ijms-3236357-supplementary.pdf
